# Supplementary material for: The Influence of Calcium on the Growth, Morphology and Gene Regulation in Gemmatimonas phototrophica
Source: Microorganisms. 2022 Dec 22;11(1):27. doi: 10.3390/microorganisms11010027 (PMC9862903; doi:10.3390/microorganisms11010027)
Supplement: Supplementary file 1 [file microorganisms-11-00027-s001.zip]

Archive with 3 entries (3 files):
- SI.pdf
- Supplementary_Dataset_S1.xlsx
- Supplementary_Dataset_S2.xlsx
